# Supplementary material for: Application of Fourier-Transform Infrared Spectroscopy for the Assessment of Wine Spoilage Indicators: A Feasibility Study
Source: Molecules. 2024 Apr 20;29(8):1882. doi: 10.3390/molecules29081882 (PMC11054220; doi:10.3390/molecules29081882)
Supplement: Supplementary file 1 [file molecules-29-01882-s001.zip]

Archive with 1 entries (1 files):
- molecules-2914178-supplementary.pdf
